# Supplementary material for: The Rapid Manufacture of Uniform Composite Multicellular-Biomaterial Micropellets, Their Assembly into Macroscopic Organized Tissues, and Potential Applications in Cartilage Tissue Engineering
Source: PLoS One. 2015 May 28;10(5):e0122250. doi: 10.1371/journal.pone.0122250 (PMC4447443; doi:10.1371/journal.pone.0122250)
Supplement: S1 Dataset — (XLSX) [file pone.0122250.s002.xlsx]

## Sheet: Sheet1
CD size distribution (Fig. 1B)
Particle size (μm) - x axis	1	2	3	4	5	6	7	8	9	10	11	12	13	14	15	16	17	18	19	20	21	22	23	24	25	26	27	28	29	30	31	32	33	34	35	36	37	38	39	40
Number of particles - y axis	2442	1561	1178	1021	550	616	501	246	239	197	139	97	101	61	41	69	39	42	42	44	31	34	26	21	28	31	18	17	18	13	13	15	15	10	20	9	13	8	7	10
sGAG in media (Fig. 2A)
	sGAG in media Mean								sGAG in media Standard deviation
Days - x axis / Conditions - y axis	CD macro	CD micro	MSC macro	MSC micro	MSC+CD macro	MSC+CD micro			CD macro	CD micro	MSC macro	MSC micro	MSC+CD macro	MSC+CD micro
2	2.97278	3.88359	0	1.22678	5.26526	9.55835		2	0	0.854371	0.407339	0.494254	0.408157	0.452247
4	0.692261	0.799397	0	2.26463	2.12471	5.3774		4	0	0.608513	0.451094	0.382822	0.716323	0.278876
6	0.283911	0.551494	0.0900847	5.12048	1.98294	5.91273		6	0.0977307	0.754602	0.653538	0.285388	0.403932	0.559003
8	0.176476	0.215379	0.620349	5.22805	0.253215	3.99004		8	0.476293	0.30556	0.551041	0.466649	0.256059	0.159225
10	0.00162047	0.77551	0.119173	5.25648	0.160096	4.99909		10	0.154942	0.320192	1.14137	0.947978	0.00324094	0.547091
12	0	0	0	5.7628	0	4.42527		12	0	0	0.732054	1.46534	0	0
14	0.204325	0.088777	0.018327	9.83631	0	7.2832		14	0.036654	0	1.46614	1.15965	0.315445	0.177554
DNA (Fig. 2B)
Conditions - x axis	day 0	CD macro	MSC macro	MSC+CD macro	CD micro	MSC micro	MSC+CD micro
DNA Mean - y axis	1.77697	0.98132	1.36884	1.79034	1.38973	2.21092	1.594
DNA Standard deviation	0.132903	0.093224	0.0860639	0.0875086	0.0377749	0.152799	0.105303
Total sGAG (Fig. 2C)
	Total sGAG Mean
Conditions - x axis	day 0	CD macro	MSC macro	MSC+CD macro	CD micro	MSC micro	MSC+CD micro		Total sGAG Standard deviation
sGAG in digest - y axis (black)	3.66804	10.786	5.29602	7.73111	10.1442	16.1245	17.1271		0.830491	0.722895	0.539372	0.736751	0.317743	0.912076	0.992807
sGAG in media - y axis (grey)	0	4.33137	0.847933	9.78623	6.2435	34.6955	41.5461		0	1.21172	0.582689	2.34171	1.10415	2.78833	2.39865
Total sGAG/ DNA (Fig. 2D)
Conditions - x axis	day 0	CD macro	MSC macro	MSC+CD macro	CD micro	MSC micro	MSC+CD micro
Total sGAG/DNA Mean - y axis	2.05154	15.4074	4.50329	9.79368	11.8142	23.0499	36.9235
Total sGAG/DNA Standard deviation	0.338739	0.831043	0.333145	1.37241	1.23318	1.99606	2.87075
Gene expression (Fig. 4)
		Gene expression Mean										Gene expression Standard deviation
		Aggrecan (Fig. 4A)	Versican (Fig. 4B)	Sox 9 (Fig. 4C)	Runx2 (Fig. 4D)	Col I (Fig. 4F)	Col II (Fig. 4E)	Col X (Fig. 4G)	Osteocalcin (Fig. 4H)			Aggrecan	Versican	Sox 9	Runx2	Col I	Col II	Col X	Osteocalcin
Conditions - y axis / Relative gene expression - x axis
	MSC+CD micro d14	0.0412492	0.159286	0.0131684	0.00450951	19.6666	0.0189711	0.049432	0.000777859			0.0189312	0.0315846	0.00341848	0.00169978	8.06101	0.0174288	0.0348442	0.000421305
	MSC+CD micro d7	0.0193953	0.11707	0.0155802	0.0110742	16.0527	0.00209158	0.0304375	0.00139152			0.00493108	0.00416733	0.00242474	0.00158474	1.91762	0.000205975	0.00704301	0.000270851
	MSC micro d14	0.119629	0.135985	0.0167425	0.0093561	16.6154	0.610773	0.325579	0.000772288			0.0323911	0.0292409	0.00399432	0.00298418	4.82113	0.0697433	0.0914565	0.000408488
	MSC micro d7	0.147984	0.203333	0.0291375	0.0137747	26.3321	0.249702	0.381666	0.0018729			0.030407	0.0285601	0.00402897	0.00328619	2.61684	0.0283483	0.0359078	0.000308233
	MSC+CD macro d14	0.00592866	0.044776	0.0166928	0.00892704	2.78088	1.52953e-05	0.000122195	0.00109891			0.00144325	0.00573178	0.00293367	0.000630861	0.495302	7.06622e-06	6.44366e-05	0.000205159
	MSC+CD macro d7	0.00596241	0.0681599	0.0320016	0.0142402	1.85422	1.65041e-05	0.000236096	0.00133397			0.00153605	0.00967106	0.00410625	0.00133731	0.381987	1.15132e-06	0.00017071	0.000129575
	MSC macro d14	0.0508088	0.128837	0.0222376	0.0053284	5.45495	0.0588109	0.0133992	0.000510641			0.0264088	0.0286569	0.00592343	0.00102928	2.60054	0.0780836	0.0143946	0.000276827
	MSC macro d7	0.00834547	0.143634	0.0397747	0.00720711	3.24478	0.000154071	0.000186668	0.00120163			0.00134004	0.0252354	0.00936589	0.00194352	0.466963	0.00012397	0.000100374	0.000279366
	d0	0.0284725	0.296022	0.00715187	0.00536236	8.19127	2.66049e-06	4.84755e-06	0.00103755			0.00284454	0.0611895	0.00115335	0.000875945	4.67625	2.95025e-06	7.16061e-06	0.000752905
sGAG elution during MSC micropellet assembly (Fig. 6B)
		sGAG elution Mean													sGAG elution Standard deviation
sGAG elution - y axis / Days - x axis		2	4	6	8	10	12	14	16	18	20	22			2	4	6	8	10	12	14	16	18	20	22
Assembly time points - lines	d0	0.004468	0	0.09467	0.003169	1.54534	0.450282	0.592758	0	0.232364	0	0.353014			0.0077388	0	0.142793	0.00548887	0.398607	0.0390349	0.821933	0	0.402466	0	0.307724
	d4	1.36867	3.12233	1.95582	1.63887	2.34422	1.26605	3.43538	2.56246	3.29379	3.17299	4.38365			0.14299	0.542934	0.307937	0.199027	0.456504	0.237045	0.336732	0.286697	0.352249	0.33761	0.971979
	d7	1.45051	2.79887	4.35638	4.9682	3.17429	1.49078	2.48452	1.99869	3.69908	3.1535	3.81599			0.198148	0.596233	0.274261	0.466225	0.603435	0.243253	0.271292	0.300524	0.295513	0.138458	0.212389
	d10	1.65575	2.84174	4.22907	5.35011	7.80392	4.0693	2.13509	2.97814	4.29922	4.04462	6.6608			0.019485	1.11448	0.378878	0.151733	0.249601	0.0250542	0.353984	0.400469	0.526561	0.42867	0.916792
	d14	1.34399	2.5105	4.36547	5.65018	7.81042	8.36899	10.6552	6.17108	4.41743	3.31588	4.88507			0.436725	0.315857	0.314991	0.368859	0.497083	0.445254	0.469024	0.891045	0.31617	0.651382	0.662333
sGAG elution during MSC+CD micropellet assembly (Fig. 6C)
sGAG elution - y axis / Days - x axis		sGAG elution Mean													sGAG elution Standard deviation
Assembly time points - lines		2	4	6	8	10	12	14	16	18	20	22			2	4	6	8	10	12	14	16	18	20	22
	d0	5.24359	2.54427	1.62198	0.598368	1.15694	0.39531	0.372499	0.016159	0.793375	0.316799	0.316642			0.247523	0.192379	0.0968256	0.230462	0.262809	0.535666	0.392782	0.0279882	0.696634	0.548712	0.142516
	d4	9.68098	6.15549	3.49124	1.7259	1.97401	0.185443	0	0	0.990823	0.7609	0.103763			0.680027	0.272381	1.11852	0.200497	0.142671	0.219778	0	0	0.858098	0.670655	0.108276
	d7	9.84855	6.08145	5.32543	3.8108	2.51309	0.804338	0.06869	0	0.310304	0.212308	0.038085			0.142778	0.144207	0.800977	0.253395	0.440602	0.665556	0.104351	0	0.382924	0.367728	0.00811225
	d10	9.97455	6.7933	4.96431	4.72269	5.33063	3.1574	0.477561	0.194693	0.516531	0	0.5568			0.512486	0.323576	0.829274	0.831688	0.427766	0.731415	0.172366	0.180454	0.337992	0	0.483165
	d14	9.84205	6.19446	6.44647	4.0706	4.11606	4.96041	5.18384	3.35615	1.84021	0.307549	0.415937			0.383104	0.0119055	0.505249	0.45288	0.29723	0.61745	0.510631	0.686274	0.207031	0.148729	0.367654
